# Supplementary material for: In Vitro Polyploidy Induction of Longshan Lilium lancifolium from Regenerated Shoots and Morphological and Molecular Characterization
Source: Plants (Basel). 2025 Jun 29;14(13):1987. doi: 10.3390/plants14131987 (PMC12251911; doi:10.3390/plants14131987)
Supplement: Supplementary file 1 [file plants-14-01987-s001.zip]

Archive with 1 entries (1 files):
- plants-3681622-supplementary.pdf
